# Supplementary material for: Microcrack evolution and permeability enhancement due to thermal shocks in coal
Source: PLoS One. 2020 May 21;15(5):e0232182. doi: 10.1371/journal.pone.0232182 (PMC7241728; doi:10.1371/journal.pone.0232182)
Supplement: S1 Table — (XLSX) [file pone.0232182.s002.xlsx]

## Sheet: The data in Fig.4
	Table 1 Test results of permeability of coal samples before and after thermal shock
	Thermal shock modes	Coal sample number	Permeability /mD		Permeability increase/%	The mean of permeability increase/%
			Before thermal shock	After thermal shock
	90～-90℃	A1	0.1331	0.4666	250.65	211.31
TD of 180℃		A2	0.1579	0.6091	285.65
		A3	1.2614	2.493	97.63
	120～-120℃	B1	0.3053	0.9908	224.51	258.01
TD of 240℃		B2	0.1704	0.5257	208.57
		B3	0.11476	0.5061	340.95
	150～-150℃	C1	0.0852	0.485	469.39	314.01
TD of 300℃		C2	0.6415	1.7508	172.92
		C3	0.1686	0.674	299.71
	180～-180℃	D1	0.0679	0.6185	810.49	368.99
TD of 360℃		D2	0.1322	0.4424	234.68
		D3	3.0077	4.8665	61.81
